# Supplementary material for: The Extracellular Vesicles from the Commensal Staphylococcus Epidermidis ATCC12228 Strain Regulate Skin Inflammation in the Imiquimod-Induced Psoriasis Murine Model
Source: Int J Mol Sci. 2021 Dec 2;22(23):13029. doi: 10.3390/ijms222313029 (PMC8657977; doi:10.3390/ijms222313029)
Supplement: Supplementary file 1 [file ijms-22-13029-s001.zip]

Archive with 4 entries (3 files):
- ijms-1457933-supplementary/
- ijms-1457933-supplementary/ijms-1457933-Supplementary figure S1.pdf
- ijms-1457933-supplementary/ijms-1457933-Supplementary Table S1.pdf
- ijms-1457933-supplementary/ijms-1457933-Supplementary Table S2.pdf
